# Supplementary material for: Enhanced Autophagy in Damaged Laminar Tissue of Acute Laminitis Induced by Oligofructose Overloading in Dairy Cows
Source: Animals (Basel). 2023 Jul 31;13(15):2478. doi: 10.3390/ani13152478 (PMC10416948; doi:10.3390/ani13152478)
Supplement: Supplementary file 1 [file animals-13-02478-s001.zip]

Archive with 1 entries (1 files):
- animals-2493363-supplementary.pdf
